# Supplementary material for: Towards High Surface Area α-Al2O3–Mn-Assisted Low Temperature Transformation
Source: Materials (Basel). 2023 Apr 12;16(8):3047. doi: 10.3390/ma16083047 (PMC10142860; doi:10.3390/ma16083047)
Supplement: Supplementary file 1 [file materials-16-03047-s001.zip]

Archive with 1 entries (1 files):
- materials-2323824-supplementary.pdf
